# Supplementary material for: Examining the Effects of Sodium Ions on the Binding of Antagonists to Dopamine D2 and D3 Receptors
Source: PLoS One. 2016 Jul 5;11(7):e0158808. doi: 10.1371/journal.pone.0158808 (PMC4933336; doi:10.1371/journal.pone.0158808)
Supplement: S1 File — (XLSX) [file pone.0158808.s002.xlsx]

## Sheet: Fig 1
D2 - WT							D2-D80A							D3-WT									D3-D75A
NaCl							NaCl							NaCl
[Sulpride]	% Binding	[Sulpride]	% Binding	[Sulpride]	% Binding		[Sulpride]	% Binding	[Sulpride]	% Binding	[Sulpride]	% Binding		[Sulpride]	% Binding	[Sulpride]	% Binding	[Sulpride]	% Binding				[Sulpride]	% Binding	[Sulpride]	% Binding	[Sulpride]	% Binding
-11	96.9569	-11	70.0941	-11	119.281		-11	100.413	-11	111.067	-11	93.3394		-11	99.1945	-11	92.038	-11	86.3234				-11	85.2564	-11	109.995	-11	91.6572
-10	102.896	-10	85.038	-10	100.58		-10	96.6166	-10	101.951	-10	92.3281		-10	101.553	-10	94.5693	-10	96.9354				-10	83.8173	-10	108.778	-10	114.476
-9.5	95.4403	-9.5	85.1155	-9.5	108.432		-9.5	134.577	-9.5	115.855	-9.5	90.0982		-9.5	104.279	-9.5	94.7285	-9.5	90.1858				-9.5	93.4425	-9.5	99.883	-9.5	106.615
-9	100.205	-9	97.9512	-9	113.175		-9	116.598	-9	114.047	-9	95.0961		-9	109.041	-9	86.6471	-9	89.1727				-9	82.8264	-9	123.689	-9	102.365
-8.5	94.4031	-8.5	93.0009	-8.5	101.935		-8.5	109.347	-8.5	110.828	-8.5	96.9176		-8.5	110.485	-8.5	91.1627	-8.5	99.7172				-8.5	77.4149	-8.5	99.6723	-8.5	90.8569
-8	100.577	-8	66.1567	-8	86.7661		-8	105.232	-8	99.0446	-8	91.3363		-8	93.8587	-8	84.6031	-8	83.7527				-8	82.0336	-8	123.666	-8	102.656
-7.5	86.0176	-7.5	52.1429	-7.5	71.3884		-7.5	107.708	-7.5	118.608	-7.5	88.0303		-7.5	80.4356	-7.5	77.3622	-7.5	85.0254				-7.5	85.9974	-7.5	118.048	-7.5	101.82
-7	75.1712	-7	29.0346	-7	45.9565		-7	93.0517	-7	109.213	-7	94.3377		-7	52.4874	-7	64.8349	-7	81.9798				-7	87.4451	-7	95.9972	-7	94.0439
-6.5	46.6438	-6.5	12.4424	-6.5	24.1475		-6.5	65.2473	-6.5	106.153	-6.5	81.1526		-6.5	27.7098	-6.5	39.2132	-6.5	31.33				-6.5	79.707	-6.5	70.8801	-6.5	75.6941
-6	25.8904	-6	4.69141	-6	12.927		-6	46.1792	-6	76.0805	-6	68.0906		-6	13.6293	-6	19.8379	-6	17.6069				-6	73.6924	-6	69.3352	-6	78.9235
-5.5	10.8219	-5.5	2.66582	-5.5	4.35853		-5.5	39.2364	-5.5	45.6893	-5.5	37.6365		-5.5	6.34102	-5.5	10.1502	-5.5	4.64371				-5.5	39.9311	-5.5	40.824	-5.5	36.3314
-5	3.61057	-5	2.67615	-5	1.52409		-5	16.2403	-5	21.4058	-5	20.1083		-5	3.65382	-5	2.21802	-5	1.0726				-5	13.3391	-5	26.5918	-5	16.119
-4.5	-0.606654	-4.5	-0.248548	-4.5	5.79205		-4.5	5.88656	-4.5	8.42812	-4.5	9.66519		-4.5	0.979508	-4.5	0.00994629	-4.5	-0.29506				-4.5	5.99741	-4.5	19.2884	-4.5	4.45467
-4	0.552838	-4	-0.000516732	-4	-0.000651597		-4	1.91451	-4	2.92311	-4	5.07568		-4	3.02552	-4	1.02944	-4	0.000422117				-4	3.01594	-4	-5.92119e-16	-4	0
NMDG							NMDG							NMDG
[Sulpride]	% Binding	[Sulpride]	% Binding	[Sulpride]	% Binding		[Sulpride]	% Binding	[Sulpride]	% Binding	[Sulpride]	% Binding		[Sulpride]	% Binding	[Sulpride]	% Binding	[Sulpride]	% Binding	[Sulpride]	% Binding		[Sulpride]	% Binding	[Sulpride]	% Binding	[Sulpride]	% Binding
-11	100.393	-11	82.0106	-11	108.417		-11	110.187	-11	97.584	-11	89.9244		-11	100.74	-11	106.484	-11	84.3378	-11	83.7246		-11	72.4653	-11	99.0141	-11	113.97
-10	97.3889	-10	80.5193	-10	96.758		-10	96.0221	-10	94.2794	-10	94.723		-10	99.0877	-10	96.5872	-10	89.9072	-10	110.155		-10	80.5382	-10	99.422	-10	105.707
-9.5	97.4893	-9.5	96.6783	-9.5	121.848		-9.5	103.148	-9.5	95.1125	-9.5	101.782		-9.5	96.0756	-9.5	99.8033	-9.5	91.9009	-9.5	94.7393		-9.5	92.2132	-9.5	100.612	-9.5	127.823
-9	101.28	-9	84.6774	-9	108.45		-9	86.2504	-9	106.119	-9	94.9622		-9	95.6761	-9	101.157	-9	87.7762	-9	112.588		-9	85.1149	-9	120.648	-9	91.9105
-8.5	98.8702	-8.5	85.1587	-8.5	89.2877		-8.5	104.773	-8.5	98.3153	-8.5	97.1378		-8.5	96.475	-8.5	93.9149	-8.5	89.2077	-8.5	106.548		-8.5	87.5093	-8.5	117.135	-8.5	99.9411
-8	99.1296	-8	78.7756	-8	98.2716		-8	106.97	-8	88.6976	-8	90.3641		-8	102.656	-8	104.749	-8	86.1616	-8	97.473		-8	86.2591	-8	105.077	-8	96.6621
-7.5	98.0333	-7.5	76.5743	-7.5	87.7807		-7.5	91.1449	-7.5	101.685	-7.5	93.4347		-7.5	93.2632	-7.5	93.7008	-7.5	88.456	-7.5	122.114		-7.5	87.4033	-7.5	94.3338	-7.5	102.572
-7	91.8822	-7	76.5822	-7	95.5602		-7	75.8042	-7	94.5386	-7	93.859		-7	92.3833	-7	96.2112	-7	82.7755	-7	142.527		-7	85.7506	-7	96.3283	-7	96.3021
-6.5	88.2668	-6.5	60.1944	-6.5	70.8611		-6.5	80.0502	-6.5	85.8373	-6.5	91.5754		-6.5	81.22	-6.5	93.3596	-6.5	70.0745	-6.5	78.5437		-6.5	79.394	-6.5	96.079	-6.5	69.7821
-6	74.0815	-6	38.1495	-6	49.4496		-6	66.4822	-6	62.0013	-6	63.8559		-6	62.17	-6	69.1173	-6	59.0927	-6	79.9904		-6	76.6607	-6	60.9936	-6	61.8234
-5.5	60.5239	-5.5	31.4744	-5.5	54.5079		-5.5	21.9647	-5.5	35.4716	-5.5	42.5243		-5.5	48.3455	-5.5	51.689	-5.5	46.6597	-5.5	52.9258		-5.5	42.4621	-5.5	41.5018	-5.5	43.5696
-5	36.2122	-5	2.21791	-5	17.264		-5	11.6915	-5	15.9493	-5	20.3209		-5	23.6167	-5	25.8387	-5	22.2774	-5	23.6395		-5	10.9334	-5	11.4707	-5	21.8732
-4.5	20.1942	-4.5	6.09984	-4.5	5.57194		-4.5	6.41646	-4.5	8.21994	-4.5	10.3225		-4.5	6.91498	-4.5	11.1233	-4.5	9.93594	-4.5	11.1499		-4.5	2.07649	-4.5	3.538	-4.5	2.36927
-4	8.87104	-4	0.000789011	-4	-0.000651004		-4	4.65237	-4	2.89734	-4	3.83428		-4	2.82321	-4	3.54581	-4	3.04615	-4	-0.000939417		-4	-2.92404	-4	0.00226649	-4	8.88178e-16

## Sheet: Table 1
D2									D3
Free[3H-spiperone] (nM)	Specific binding (pmol/mg)	Free[3H-spiperone] (nM)	Specific binding (pmol/mg)	Free[3H-spiperone] (nM)	Specific binding (pmol/mg)	Free[3H-spiperone] (nM)	Specific binding (pmol/mg)		Free[3H-spiperone] (nM)	Specific binding (pmol/mg)	Free[3H-spiperone] (nM)	Specific binding (pmol/mg)	Free[3H-spiperone] (nM)	Specific binding (pmol/mg)	Free[3H-spiperone] (nM)	Specific binding (pmol/mg)	Free[3H-spiperone] (nM)	Specific binding (pmol/mg)
0	0.0414682	0.01	0.061858	0	0.106769	0.01	0.0669077		0	0.179415	0.01	0.0664563	0	0.196438	0.01	0.146133	0	0.0600497
0.02	0.116065	0.02	0.162449	0.02	0.155697	0.03	0.199728		0.02	0.546853	0.02	0.202046	0.02	0.693847	0.03	0.483923	0.02	0.134921
0.05	0.193072	0.07	0.221974	0.07	0.297393	0.06	0.345135		0.05	0.963543	0.06	0.613597	0.06	1.61885	0.06	0.96689	0.05	0.379901
0.12	0.301716	0.15	0.297431	0.17	0.331861	0.15	0.516899		0.11	1.91905	0.1	0.791069	0.15	2.37888	0.15	1.28278	0.1	0.541834
0.28	0.321054	0.33	0.33802	0.29	0.341462	0.3	0.54559		0.26	2.07733	0.2	1.47992	0.26	3.37283	0.29	1.55468	0.2	1.39472
0.55	0.402441	0.76	0.362885	0.82	0.433695	0.69	0.778141		0.52	3.82233	0.58	2.49962	0.78	4.5046	0.68	2.10449	0.54	2.07554
1.21	0.445018	1.59	0.429181	1.84	0.489566	1.65	0.937396		1.19	3.2179	1.04	3.38363	1.8	5.04457	1.65	2.52051	1.04	2.06215
2.65	0.551615	3.58	0.389434	3.13	0.539412	3.18	0.993305		2.6	5.5194	2.06	3.86613	3.09	5.40139	3.18	2.14208	2.2	2.67107
+NaCl									+NaCl
Free[3H-spiperone] (nM)	Specific binding (pmol/mg)	Free[3H-spiperone] (nM)	Specific binding (pmol/mg)	Free[3H-spiperone] (nM)	Specific binding (pmol/mg)	Free[3H-spiperone] (nM)	Specific binding (pmol/mg)		Free[3H-spiperone] (nM)	Specific binding (pmol/mg)	Free[3H-spiperone] (nM)	Specific binding (pmol/mg)	Free[3H-spiperone] (nM)	Specific binding (pmol/mg)	Free[3H-spiperone] (nM)	Specific binding (pmol/mg)
0.01	0.049846	0.01	0.0386756	0.01	0.0367246	0.01	0.0619919		0.01	0.133222	0.01	-0.0758402	0.01	0.128871	0	0.190413
0.04	0.159982	0.03	0.150686	0.03	0.133395	0.03	0.1495		0.04	0.644211	0.03	0.320862	0.03	0.388478	0.02	0.831277
0.07	0.225283	0.06	0.2249	0.09	0.271915	0.06	0.283239		0.07	0.927679	0.06	0.691456	0.09	0.944224	0.06	1.68761
0.14	0.256269	0.16	0.40619	0.15	0.292688	0.16	0.489585		0.13	1.77608	0.16	1.05287	0.14	1.40443	0.15	2.67109
0.35	0.36518	0.35	0.411048	0.27	0.355923	0.3	0.664467		0.34	2.55255	0.34	1.90366	0.25	2.24393	0.27	4.08801
0.59	0.468335	0.7	0.511926	0.81	0.457566	0.7	0.696123		0.57	3.03925	0.68	3.03781	0.78	3.77298	0.67	4.29936
1.17	0.500029	1.72	0.559343	1.68	0.505423	1.69	0.809357		1.15	3.43691	1.71	3.07645	1.65	4.48136	1.65	5.44538
2.85	0.654329	3.74	0.558673	3.06	0.428989	3.28	0.983378		2.81	4.64987	3.71	4.33427	3.01	5.61471	3.24	5.96048
+NMDG									+NMDG
Free[3H-spiperone] (nM)	Specific binding (pmol/mg)	Free[3H-spiperone] (nM)	Specific binding (pmol/mg)	Free[3H-spiperone] (nM)	Specific binding (pmol/mg)	Free[3H-spiperone] (nM)	Specific binding (pmol/mg)		Free[3H-spiperone] (nM)	Specific binding (pmol/mg)	Free[3H-spiperone] (nM)	Specific binding (pmol/mg)	Free[3H-spiperone] (nM)	Specific binding (pmol/mg)	Free[3H-spiperone] (nM)	Specific binding (pmol/mg)
0.01	0.039326	0.01	0.0279643	0.01	0.0534802	0	0.0607486		0.01	0.165739	0.01	0.11749	0.01	0.157514	0.01	0.119738
0.04	0.114535	0.03	0.19948	0.03	0.105507	0.03	0.275129		0.04	0.477803	0.03	0.382931	0.03	0.389243	0.03	0.509363
0.08	0.157686	0.07	0.309309	0.1	0.197816	0.05	0.537499		0.07	0.763184	0.07	0.780398	0.1	0.714791	0.05	0.922132
0.13	0.218244	0.22	0.593581	0.16	0.269735	0.13	1.0115		0.12	1.49089	0.22	1.61789	0.15	1.47123	0.14	1.61254
0.32	0.267669	0.28	0.95528	0.29	0.321226	0.28	1.33502		0.3	1.99987	0.29	1.72983	0.28	1.8829	0.29	2.63662
0.64	0.33385	0.72	1.2162	1.04	0.421798	0.6	1.92628		0.63	2.05811	0.73	2.38844	1.02	3.19982	0.61	3.30206
1.16	0.39873	2.34	1.57912	1.66	0.443565	1.49	2.1389		1.13	3.68901	2.34	3.59318	1.63	3.71339	1.49	4.8706
2.64	0.41889	3.01	1.4945	3.35	0.39609	3.21	2.31384		2.62	3.63296	3.02	3.09558	3.32	4.22505	3.21	5.2389

## Sheet: Table 2 and Fig 2 D2
SB-277011-A													U99194										GR 103691													Spiperone									(+)-butaclamol
[Ligand]	% Binding	[Ligand]	% Binding	[Ligand]	% Binding	[Ligand]	% Binding						[Ligand]	% Binding	[Ligand]	% Binding	[Ligand]	% Binding	[Ligand]	% Binding			[Ligand]	% Binding	[Ligand]	% Binding	[Ligand]	% Binding	[Ligand]	% Binding	[Ligand]	% Binding				[Ligand]	% Binding	[Ligand]	% Binding	[Ligand]	% Binding	[Ligand]	% Binding		[Ligand]	% Binding	[Ligand]	% Binding	[Ligand]
-10	99.94	-9	99.86	-9	95.825	-9	95.65						-8	97.4729	-8	98.94	-8.5	109.807	-8	97.5367			-10	95.5767	-10	99.5967	-10	101.3	-10	97.0067	-11	95.2471				-12.5	103.44	-12.5	87.8822	-12.5	102.523	-12.5	99.0733		-11.5	97.5833	-12	105.689	-12
-9	104.247	-8.5	101.877	-8.5	97.15	-8.5	104.83						-7.5	95.4962	-7.5	89.37	-7.5	107.387	-7.5	96.79			-9	101.503	-9.5	106.473	-9.5	103.453	-9.5	93.1967	-10.5	92.4625				-11.5	98.68	-11.5	97.3788	-11.5	101.385	-11.5	100.037		-10.5	98.9633	-11	107.886	-11
-8.5	104.51	-8	101.06	-8	96.3367	-8	95.82						-7	92.3686	-7	96.4933	-7	100.8	-7	96.9667			-8.5	95.7467	-9	100.64	-9	97.3767	-9	96.63	-10	96.4788				-11	89.3467	-11	92.9999	-11	101.153	-11	96.8733		-10	98.0033	-10	100.748	-10
-8	92.4267	-7.66666	94.2467	-7.66666	94.4033	-7.66666	92.17						-6.66666	95.9466	-6.66666	94.05	-6.66666	93.345	-6.66666	95.5867			-8	84.5333	-8.5	100.83	-8.5	103.147	-8.5	96.3767	-9.5	95.0585				-10.6667	80.805	-10.5	90.7529	-10.5	94.6267	-10.5	96.6633		-9.5	91.6	-9.5	93.4583	-9.5
-7.5	98.11	-7.33333	97.4933	-7.33333	95.92	-7.33333	96.47						-6.33333	100.267	-6.33333	92.0667	-6.33333	100.563	-6.33333	95.4433			-7.5	93.6133	-8	98.1633	-8	92.48	-8	86.9667	-9	95.7922				-10.3333	84.6233	-10	76.0467	-10	80.51	-10	94.73		-9	70.8467	-9	78.6966	-9
-7	94.0933	-7	97.1633	-7	99.1367	-7	94.75						-6	95.5713	-6	105.85	-6	100.237	-6	90.8733			-7	74.5467	-7.66666	87.57	-7.66666	97.4667	-7.66666	82.75	-8.5	91.3693				-10	82.35	-9.6	65.9085	-9.66666	65.73	-9.66666	89.8333		-8.66666	46.6467	-8.66667	65.981	-8.66667
-6.75	99.7467	-6.75	100.36	-6.75	95.8933	-6.75	104.04						-5.75	91.5513	-5.75	102.713	-5.75	99.95	-5.75	86.5367			-6.75	66.6633	-7.33333	78.5533	-7.33333	85.2467	-7.33333	75.5133	-8	97.6515				-9.66666	63.7667	-9.3	47.9915	-9.33333	48.795	-9.33333	82.8267		-8.33333	30.6333	-8.33333	38.7768	-8.33333
-6.5	93.5333	-6.5	98.2467	-6.5	109.757	-6.5	97.22						-5.5	85.1626	-5.5	100.783	-5.5	90.6033	-5.5	83.59			-6.5	47.1533	-7	60.8033	-7	84.1833	-7	65.5967	-7.5	87.6772				-9.33333	49.0867	-9	31.6646	-9	40.71	-9	67.35		-8	13.6567	-8	26.3867	-8
-6.25	93.8767	-6.25	99.9933	-6.25	94.8767	-6.25	96.23						-5.25	87.1726	-5.25	101.167	-5.25	84.9233	-5.25	84.0567			-6.25	42.7867	-6.66666	44.86	-6.66666	60.31	-6.66666	52.8133	-7	79.3765				-9	28.3633	-8.66666	17.0504	-8.66666	19.73	-8.66666	48.6367		-7.66666	9.39333	-7.66667	14.357	-7.66667
-6	80.0767	-6	108.95	-6	96.64	-6	94.5						-5	78.8991	-5	100.603	-5	77.7567	-5	70.32			-6	30.9867	-6.33333	30.36	-6.33333	38.22	-6.33333	34.7533	-6.5	65.1295				-8.5	17.0767	-8.33333	10.1586	-8.33333	6.985	-8.33333	32.5367		-7.33333	0.523333	-7.33333	7.14037	-7.33333
-5.75	82.33	-5.75	91.26	-5.75	79.7367	-5.75	88.82						-4.75	69.6414	-4.75	80.2	-4.75	58.8667	-4.75	65.06			-5.75	19.9933	-6	13.1133	-6	19.0033	-6	20.91	-6	52.901				-8	2.91333	-8	4.81219	-8	4.705	-8	13.69		-7	1.09667	-7	3.10043	-7
-5.5	61.8733	-5.5	96.4567	-5.5	75.57	-5.5	88.28						-4.5	61.543	-4.5	81.2267	-4.5	52.7067	-4.5	52.6967			-5.5	5.92333	-5.66666	6.37333	-5.66666	7.90333	-5.66666	11.1967	-5.5	28.0196				-7.5	2.37	-7.5	3.61202	-7.5	1.61	-7.5	6.14333		-6.5	-0.916667	-6.5	1.78091	-6.5
-5.25	70.04	-5.25	75.5533	-5.25	62	-5.25	77.07						-4.25	52.5104	-4.25	59.8233	-4.25	33.785	-4.25	41.2267			-5.25	4.37667	-5.33333	-0.436667	-5.33333	2.55667	-5.33333	5.78667	-5	12.3935				-7	1.89333	-7	2.1166	-7	0.36	-7	0.483333		-6	-0.673333	-6	1.31298	-6
-5	62.5633	-5	73.6733	-5	45.6633	-5	72.47						-4	56.397	-4	50.8233	-4	25.64	-4	29.5733			-5	2.47667	-5	-1.67667	-5	-0.916667	-5	2.29333	-4.5	3.83947				-6	-1.78333	-6	1.98239	-6	-0.573333	-6	-0.583333		-5	-0.313333	-5	0.348044	-5
+NaCl													+NaCl										+NaCl													+NaCl									+NaCl
[Ligand]	% Binding	[Ligand]	% Binding	[Ligand]	% Binding	[Ligand]	% Binding	[Ligand]	% Binding	[Ligand]	% Binding		[Ligand]	% Binding	[Ligand]	% Binding	[Ligand]	% Binding	[Ligand]	% Binding			[Ligand]	% Binding	[Ligand]	% Binding	[Ligand]	% Binding	[Ligand]	% Binding	[Ligand]	% Binding	[Ligand]	% Binding		[Ligand]	% Binding	[Ligand]	% Binding	[Ligand]	% Binding				[Ligand]	% Binding	[Ligand]	% Binding	[Ligand]
-10	94.33	-9	98.1341	-9	108.057	-9	102.14	-9	94.24	-8.6666	116.919		-11	108.243	-8	107.027	-8	93.8245	-8.5	89.9333			-11	93.35	-10	105.46	-10	86.28	-10	107.7	-10	104.825	-10	80.0434		-12.5	96.01	-12.5	89.4456	-12.5	91.2369				-13.5	92.79	-12	103.36	-12
-9	99.8233	-8.5	89.6711	-8.5	87.5167	-8.5	117.557	-8.5	96.28	-8.16666	118.98		-10	134.777	-7.5	89.65	-7.5	89.4078	-7.5	100.76			-10	101.22	-9	104.563	-9.5	113.583	-9.5	115.013	-9.5	97.705	-9.5	92.3407		-11.5	97.0467	-11.5	91.6029	-11.5	80.0742				-12.5	109.647	-11	102.67	-11
-8.66666	96.5033	-8	92.2141	-8	106.403	-8	82.8533	-8	95	-7.666	91.5981		-9.5	110.6	-7	102.457	-7	94.7905	-7	98.0533			-9.5	95.6167	-8.5	94.0267	-9	98.9967	-9	101.793	-9	107.517	-9	95.9083		-11	91.9933	-11	97.4236	-11	95.6901				-11.5	98.8033	-10	100.123	-10
-8.33333	94.1	-7.66666	90.6591	-7.66666	98.0733	-7.66666	89.5433	-7.66666	92.12	-8.333	135.485		-9	97.5067	-6.66666	96.4533	-6.66666	91.7927	-6.66666	96.8433			-9	95.8	-8	83.78	-8.5	103.9	-8.5	104.123	-8.5	101.937	-8.5	92.1236		-10.5	92.61	-10.5	95.1868	-10.5	93.3706				-11	104.923	-9.5	92.58	-9.5
-8	101.637	-7.33333	92.1088	-7.33333	95.7733	-7.33333	101.553	-7.33333	92.51	-8	142.409		-8.5	84.1133	-6.33333	93.4067	-6.33333	90.5869	-6.33333	94.2			-8.5	89.4767	-7.5	59.83	-8	95.11	-8	95.2333	-8	98.0633	-8	81.6661		-10	81.0333	-10	84.0756	-10	82.1568				-10.5	89.7633	-9	88.7733	-9
-7.66666	106.737	-7	98.4176	-7	106.233	-7	112.67	-7	89.2667	-7.666	140.613		-8	92.8933	-6	84.0767	-6	85.1109	-6	98.9033			-8	77.9633	-7	36.7167	-7.66666	76.65	-7.66666	87.37	-7.66666	80.52	-7.66666	72.2733		-9.66666	72.5667	-9.66666	67.1974	-9.666	69.1708				-10	93.3267	-8.6	75.26	-8.66666
-7.33333	100.583	-6.75	92.5461	-6.75	99.8033	-6.75	89.31	-6.75	90.7533	-7.33			-7.5	103.577	-5.75	78	-5.75	74.7785	-5.75	91.3667			-7.66666	56.9433	-6.75	27.1367	-7.33333	71.16	-7.33333	71.41	-7.33333	53.9933	-7.33333	54.0783		-9.33333	55.7467	-9.33333	46.6303	-9.333	56.148				-9.66666	93.2267	-8.3	56.0967	-8.33333
-7	95.9767	-6.5	92.206	-6.5	91.36	-6.5	80.2433	-6.5	82.975	-7	122.059		-7	95.2567	-5.5	72.83	-5.5	68.7629	-5.5	81.9467			-7.33333	35.5333	-6.5	17.3867	-7	26.2467	-7	51.7767	-7	38.3467	-7	36.3386		-9	36.8967	-9	30.2121	-9	34.9823				-9.33333	75.69	-8	39.6267	-8
-6.66666	91.6767	-6.25	84.9335	-6.25	84.9767	-6.25	92.7633	-6.25	79.0933	-6.666	165.388		-6.66666	83.2433	-5.25	55.5967	-5.25	60.0826	-5.25	65.96			-7	28.0267	-6.25	10.8433	-6.66666	24.0367	-6.66666	32.4767	-6.66666	34.6267	-6.6666	23.516		-8.66666	24.3867	-8.6666	18.1273	-8.6666	20.7181				-9	68.2233	-7.66666	23.9	-7.66666
-6.33333	100.683	-6	86.5856	-6	85.3567	-6	78.07	-6	70.1233	-6.333	139.389		-6.33333	101.947	-5	58.8967	-5	48.7975	-5	54.6433			-6.66666	10.6333	-6	6.02667	-6.33333	14.7833	-6.33333	19.99	-6.33333	18.3133	-6.33333	12.0335		-8.33333	13.9733	-8.33333	8.38421	-8.3333	11.4727				-8.66666	49.2967	-7.33333	14.5267	-7.33333
-6	79.5533	-5.75	89.3715	-5.75	55.0833	-5.75	68.6633	-5.75	65.1467	-6	92.6727		-6	84.5767	-4.75	30.9767	-4.75	29.7915	-4.75	42.1633			-6.33333	6.09333	-5.75	4.60333	-6	5.87	-6	7.70333	-6	5.58	-6	5.82412		-8	5.28667	-8	4.48746	-8	6.05363				-8.33333	24.1133	-7	7.29667	-7
-5.66666	77.8367	-5.5	60.1924	-5.5	56.76	-5.5	56.24	-5.5	52.2267	-5.666	107.203		-5.5	74.7067	-4.5	27.51	-4.5	21.9173	-4.5	30.7433			-6	2.70667	-5.5	2.16333	-5.66666	1.21667	-5.66666	3.73333	-5.66666	2.60667	-5.66666	1.8258		-7.5	1.36	-7.5	2.08029	-7.5	2.03938				-8	17.71	-6.5	2.865	-6.5
-5.33333	58.2467	-5.25	45.5503	-5.25	44.4633	-5.25	45.5667	-5.25	47.66	-5.333	65.5626		-5	44.4667	-4.25	16.0867	-4.25	11.0652	-4.25	21.06			-5.5	-1.34667	-5.25	-0.166667	-5.33333	-4.64667	-5.33333	1.99667	-5.33333	-0.41	-5.33333	1.62034		-7	-0.186667	-7	0.0280173	-7	-0.00653467				-7	1.11	-6	4.78	-6
-5	49.9667	-5	29.7095	-5	39.445	-5	37.2767	-5	35.6	-5	31.302		-4	15.09	-4	11.8533	-4	8.98674	-4	9.95333			-5	3.78667	-5	-0.116667	-5	-3.14	-5	1.00667	-5	-0.97	-5	-0.551011		-6	-1.66	-6	-0.457617	-6	-0.488407				-6	2.84667	-5	2.03	-5
+NMDG													+NMDG										+NMDG													+NMDG									+NMDG
[Ligand]	% Binding	[Ligand]	% Binding	[Ligand]	% Binding								[Ligand]	% Binding	[Ligand]	% Binding	[Ligand]	% Binding					[Ligand]	% Binding	[Ligand]	% Binding	[Ligand]	% Binding								[Ligand]	% Binding	[Ligand]	% Binding	[Ligand]	% Binding				[Ligand]	% Binding	[Ligand]	% Binding	[Ligand]
-9	109.637	-9	106.897	-9	102.201								-8.25	103.697	-8	105.863	-8.5	88.8962					-10	103.483	-10	105.423	-10	114.847								-12.5	93.7504	-12.5	92.6097	-12.5	95.3567				-12	99.147	-12	83.1511	-12
-8.5	108.06	-8.5	112.947	-8.5	101.213								-7.75	102.63	-7.5	109.293	-7.5	100.449					-9	99.71	-9.5	103.32	-9.5	115.863								-11.5	100.651	-11.5	91.4546	-11.5	97.7167				-11	103.271	-11	88.2202	-11
-8	105.223	-8	104.027	-8	100.901								-7.25	99.27	-7	108.93	-7	102.363					-8.5	104.953	-9	109.29	-9	102.653								-11	97.6894	-11	90.9563	-11	99.03				-10	87.273	-10	83.1103	-10
-7.66666	100.917	-7.66666	113.403	-7.66666	99.4633								-6.75	85.09	-6.66666	106.747	-6.66666	90.9857					-8	95.79	-8.5	101.407	-8.5	107.47								-10.5	94.5204	-10.5	82.5055	-10.5	96.25				-9.5	73.5112	-9.5	78.6845	-9.5
-7.33333	102.337	-7.33333	111.523	-7.33333	98.0509								-6.33333	89.0067	-6.33333	103.93	-6.33333	94.9458					-7.5	86.0767	-8	80.9933	-8	98.9033								-10	85.3252	-10	77.7626	-10	89.94				-9	48.1461	-9	57.33	-9
-7	90.73	-7	107.483	-7	94.7676								-6	103.207	-6	104.427	-6	92.9001					-7	64.52	-7.66666	94.24	-7.66666	104.323								-9.66667	74.9256	-9.66666	67.8215	-9.66666	82.4833				-8.66666	26.4877	-8.66666	47.1103	-8.66666
-6.75	99.6167	-6.75	105.497	-6.75	95.5325								-5.75	85.1067	-5.75	104.797	-5.75	91.9374					-6.75	78.97	-7.33333	91.1667	-7.33333	88.85								-9.33333	56.6796	-9.33333	46.3221	-9.33333	58.4367				-8.33333	17.551	-8.33333	30.5169	-8.33333
-6.5	97.76	-6.5	94.2767	-6.5	98.459								-5.5	38.7233	-5.5	97.31	-5.5	82.9887					-6.5	63.6433	-7	80.1933	-7	83.8267								-9	46.0703	-9	35.022	-9	50.24				-8	8.98675	-8	21.3391	-8
-6.25	102.68	-6.25	116.32	-6.25	96.4623								-5.25	80.4033	-5.25	102.413	-5.25	82.3324					-6.25	47.9733	-6.66666	69.9533	-6.66666	73.6								-8.66666	27.8745	-8.66666	21.7241	-8.66666	32.97				-7.66666	14.2709	-7.66666	13.9506	-7.66666
-6	86.3233	-6	103.953	-6	112.277								-5	84.6767	-5	83.5867	-5	81.3368					-6	41.6567	-6.33333	59.7867	-6.33333	67								-8.33333	14.115	-8.3333	11.5112	-8.33333	9.74333				-7.33333	8.74069	-7.33333	6.12276	-7.33333
-5.75	90.225	-5.75	98.1767	-5.75	123.245								-4.75	77.3533	-4.75	80.0333	-4.75	72.1037					-5.75	23.2067	-6	38.04	-6	32.8367								-8	8.59469	-8	7.64938	-8	8.26333				-7	4.58289	-7	1.57463	-7
-5.5	93.07	-5.5	87.9233	-5.5	88.168								-4.5	66.96	-4.5	78.57	-4.5	60.9233					-5.5	17.5467	-5.66666	19.2633	-5.66666	18.6133								-7.5	2.15835	-7.5	2.92911	-7.5	1.71333				-6.5	1.98611	-6.5	1.05821	-6.5
-5.25	87.7167	-5.25	92.5067	-5.25	82.711								-4.25	65.8467	-4.25	63.5	-4.25	55.3112					-5.25	7.29667	-5.33333	8.87333	-5.33333	12.75								-7	1.10094	-7	1.03556	-7	0.02				-6	1.27581	-6	1.11257	-6
-5	68.9967	-5	85.92	-5	77.5659								-4	57.1367	-4	52.8967	-4	41.2975					-5	1.13667	-5	5.48667	-5	4.19								-6	-0.119532	-6	0.41495	-6	0.126667				-5	1.06452	-5	2.13182	-5
[truncated: 25 more columns]

## Sheet: Table 2 and Fig 2 D3
SB-277011-A									U99194													GR 103691											Spiperone											(+)-butaclamol
[Ligand]	% Binding	[Ligand]	% Binding	[Ligand]	% Binding	[Ligand]	% Binding		[Ligand]	% Binding	[Ligand]	% Binding	[Ligand]	% Binding	[Ligand]	% Binding	[Ligand]	% Binding	[Ligand]	% Binding		[Ligand]	% Binding	[Ligand]	% Binding	[Ligand]	% Binding	[Ligand]	% Binding	[Ligand]	% Binding		[Ligand]	% Binding	[Ligand]	% Binding	[Ligand]	% Binding	[Ligand]	% Binding	[Ligand]	% Binding		[Ligand]	% Binding	[Ligand]	% Binding	[Ligand]	% Binding
-11	96.81	-11	107.637	-11	102.66	-11	99.8662		-12	106.843	-11	97.9567	-10	96.06	-9.5	101.846	-9.5	101.653	-9.5	98.21		-12	101.683	-12.5	101.307	-12.5	104.833	-12.5	116.577	-13.5	99.2467		-11.5	126.223	-11	101.327	-11	96.0174	-11	97.1967	-11.5	99.8367		-12	95.27	-11	99.2767	-11	101.247
-10	96.19	-10	110.043	-10	102.98	-10	105.925		-11	86.565	-10	101.883	-9	103.023	-8.5	107.708	-8.5	106.97	-8.5	97.7633		-11	107.8	-11.5	103.847	-11.5	106.869	-11.5	114.858	-12.5	97.6933		-10.5	119.5	-10.5	91.3	-10.5	96.5799	-10.5	98.7533	-10.5	102.663		-11	102.243	-10	101.8	-10	101.88
-9.5	92.2633	-9.5	109.6	-9.5	102.27	-9.5	103.052		-10.5	107.26	-9	87.4133	-8	107.823	-8	96.2841	-8	105.89	-8	100.907		-10	98.97	-10.5	94.3267	-10.5	100.843	-10.5	110.763	-11.5	99.2733		-10	106.223	-10	76.4833	-10	93.7066	-10	91.5033	-10	93.1667		-10	95.4533	-9.5	94.4467	-9.5	96.96
-9	93.59	-9	101.58	-9	101.54	-9	99.8163		-10	104.255	-8	97.49	-7.5	105.047	-7.5	95.4963	-7.5	98.84	-7.5	101.227		-9.66667	77.9867	-10	86.2567	-10	85.1519	-10	110.847	-11	99.3267		-9.5	79.39	-9.66666	85.0767	-9.66666	85.1125	-9.66666	86.2467	-9.66666	85.1933		-9	83.965	-9	92.4467	-9	95.5267
-8.5	94.8767	-8.5	99.7767	-8.5	101.45	-8.5	98.0724		-9.5	97.3867	-7.5	97.4933	-7	105.447	-7	98.8354	-7	90.1267	-7	99.0433		-9.33333	80.9033	-9.5	62.14	-9.5	70.5922	-9.5	92.0656	-10.5	93.1367		-9	47.69	-9.33333	69.6967	-9.33333	74.6922	-9.33333	70.7167	-9.3333	76.4767		-8.5	69.2	-8.66666	89.7333	-8.66666	89.9833
-8	88.9333	-8	93.08	-8	96.47	-8	95.6933		-9	117.72	-7	98.39	-6.66666	102.497	-6.66666	94.8148	-6.66666	77.09	-6.66667	95.5167		-9	65.3933	-9	36.015	-9	36.5761	-9	67.7153	-10	92.0567		-8.5	22.7467	-9	52.1233	-9	62.878	-9	53.6333	-9	58.7133		-8	38.6733	-8.33333	76.86	-8.3333	81.3133
-7.66666	81.9533	-7.66666	72.87	-7.66666	95.17	-7.66666	86.592		-8.5	106.267	-6.66667	95.86	-6.33333	100.093	-6.33333	96.3031	-6.33333	61.36	-6.33333	92.8733		-8.66666	50.0067	-8.66666	18.5233	-8.66666	23.5231	-8.66666	46.4151	-9.66666	91.2167		-8	6.64333	-8.66666	36.8333	-8.66666	44.2517	-8.66666	32.3467	-8.666	40.9633		-7.66667	31.975	-8	64.7433	-8	65.3833
-7.33333	74.9167	-7.33333	57.42	-7.33333	88.13	-7.33333	78.2722		-8	106.533	-6.33333	99.98	-6	85.6733	-6	84.0231	-6	44.24	-6	85.5467		-8.33333	30.0233	-8.33333	9.11	-8.33333	12.1095	-8.33333	26.421	-9.33333	76.82		-7.5	1.51333	-8.33333	19.6967	-8.33333	27.4344	-8.33333	19.52	-8.3333	24.5333		-7.33333	21.1467	-7.66666	42.19	-7.66666	47.01
-7	60.32	-7	49.71	-7	71.22	-7	69.4745		-7.5	108.643	-6	81.915	-5.66666	78.5967	-5.66666	76.4679	-5.66666	25.8133	-5.66667	72.2933		-8	13.35	-8	2.03	-8	5.09939	-8	13.2324	-9	64.1033		-7	-1.17	-8	11.32	-8	15.1791	-8	9.67333	-8	13.67		-7	12.0833	-7.33333	26.24	-7.33333	27.625
-6.66666	44.0233	-6.66666	22.1367	-6.66666	53.77	-6.66666	50.0418		-7	106.377	-5.66667	93.31	-5.33333	66.8133	-5.33333	68.03	-5.33333	14.3533	-5.33333	55.4867		-7.5	4.88	-7.5	0.863333	-7.5	5.27481	-7.5	5.12183	-8.5	30.6567		-6.5	-2.28	-7.66666	5.94	-7.66666	9.10072	-7.66666	2.54667	-7.6666	6.55667		-6.66667	5.86	-7	13.24	-7	14.61
-6.33333	21.2367	-6.33333	5.62667	-6.33333	33.55	-6.33333	29.9555		-6.5	99.3667	-5.33333	60.5367	-5	50.65	-5	34.2367	-5	7.84	-5	39.3667		-7	0.93	-7	-1.08667	-7	5.02562	-7	0.349548	-8	11.86		-6	-2.91667	-7.33333	2.24	-7.33333	3.52962	-7.33333	2.34667	-7.3333	2.78		-6.33333	3.19	-6.5	4.71667	-6.5	4.65667
-6	13.85	-6	5.82	-6	19.86	-6	17.1387		-6	82.175	-5	35.6633	-4.66666	29.99	-4.66666	23.2779	-4.66666	1.87333	-4.66666	25.2833		-6.5	-0.613333	-6.5	-1.70333	-6.5	1.66646	-6.5	-0.2417	-7.5	3.4		-5.5	-4.44	-7	1.62	-7	1.73148	-7	0.5	-7	1.44		-6	0.906667	-6	2.11667	-6	1.17
-5.5	7.91	-5.5	1.10667	-5.5	7.18	-5.5	6.29674		-5	62.0467	-4.5	21.5167	-4.33333	20.2367	-4.33333	15.2501	-4.33333	-0.433333	-4.33333	14.3833		-6	-2.41667	-6	-2.40667	-6	-0.882823	-6	-0.292103	-7	0.74		-5	-4.46667	-6.5	-0.0966667	-6.5	0.836206	-6.5	-0.24	-6.5	0.35		-5.5	0.273333	-5.5	0.913333	-5.5	0.64
-5	1.41	-5	-3.60667	-5	2.31	-5	1.93525		-4	17.4767	-4	10.2067	-4	11.67	-4	8.09733	-4	-1.57667	-4	6.30667		-5	-1.37	-5	-1.67333	-5	-1.10578	-5	-0.236826	-6	-0.03		-4	-4.23333	-6	0.01	-6	-0.68067	-6	-0.316667	-6	-0.82		-5	-0.263333	-5	0.813333	-5	-0.0966667
+NaCl									+NaCl													+NaCl											+NaCl											+NaCl
[Ligand]	% Binding	[Ligand]	% Binding	[Ligand]	% Binding				[Ligand]	% Binding	[Ligand]	% Binding	[Ligand]	% Binding								[Ligand]	% Binding	[Ligand]	% Binding	[Ligand]	% Binding						[Ligand]	% Binding	[Ligand]	% Binding	[Ligand]	% Binding						[Ligand]	% Binding	[Ligand]	% Binding	[Ligand]	% Binding
-11	97.615	-11	91.2167	-11	105.728				-9.5	104.342	-9.5	99.7733	-9.5	67.5867								-12	106.23	-12.5	98.1208	-12.5	97.5467						-11.5	105.203	-11	100.497	-11	101.354						-11	105.784	-11	101.282	-11	101.09
-10	104.665	-10	92.1467	-10	99.547				-8.5	106.86	-8.5	103.117	-8.5	94.47								-11	105.375	-11.5	100.987	-11.5	100.223						-10.5	104.992	-10.5	99.0085	-10.5	95.1321						-10	103.14	-10	106.27	-10	94.53
-9.5	95.6563	-9.5	93.6667	-9.5	99.3323				-8	103.034	-8	94.11	-8	90.2833								-10	96.9367	-10.5	95.246	-10.5	93.0267						-10	92.7906	-10	94.2943	-10	91.2523						-9.5	97.2052	-9.5	99.5453	-9.5	96.76
-9	93.7579	-9	91.1433	-9	98.6188				-7.5	92.7027	-7.5	90.4333	-7.5	62.9567								-9.66667	73.755	-10	86.7044	-10	80.8667						-9.67	86.8673	-9.66666	84.4942	-9.66666	86.6474						-9	95.217	-9	99.2687	-9	97.3333
-8.5	97.5325	-8.5	87.1	-8.5	92.2247				-7	90.046	-7	79.7733	-7	81.2033								-9.33333	53.9833	-9.5	61.0092	-9.5	55.2						-9.33	76.282	-9.33333	78.2398	-9.33333	72.7033						-8.66666	86.8042	-8.66666	95.093	-8.66666	89.12
-8	84.2601	-8	76.1567	-8	78.0316				-6.7	69.1438	-6.66666	66.5067	-6.66667	61.4167								-9	30.1533	-9	32.0947	-9	23.0433						-9	61.6437	-9	59.2202	-9	55.0326						-8.33333	72.1478	-8.33333	83.988	-8.33333	80.8367
-7.66666	51.0668	-7.66666	61.6533	-7.66666	62.1394				-6.3	53.8062	-6.33333	48.8333	-6.33333	47.79								-8.66666	13.73	-8.66666	18.3248	-8.66666	11.445						-8.67	41.3137	-8.66666	39.7002	-8.66666	35.2638						-8	51.0623	-8	66.1123	-8	63.3167
-7.33333	48.1187	-7.33333	41.12	-7.33333	45.1069				-6	31.8689	-6	34.6767	-6	32.2767								-8.33333	4.68667	-8.33333	4.27974	-8.33333	5.22667						-8.33	21.9777	-8.33333	22.2796	-8.33333	24.2739						-7.66666	32.9808	-7.66666	48.9981	-7.66666	43.9267
-7	30.2069	-7	28.45	-7	25.733				-5.7	20.7297	-5.66666	21.87	-5.66667	19.5633								-8	2.67667	-8	0.678986	-8	1.92667						-8	12.0277	-8	12.2756	-8	12.2812						-7.3333	20.1	-7.33333	32.5835	-7.33333	24.8933
-6.66666	20.0575	-6.66666	11.6567	-6.66666	15.3566				-5.3	10.2148	-5.33333	14.67	-5.33333	10.7267								-7.5	-0.00666667	-7.5	-0.83447	-7.5	-0.616667						-7.67	5.44155	-7.66666	7.56384	-7.66666	5.72005						-7	10.2144	-7	18.2121	-7	14.1
-6.33333	9.43351	-6.33333	6.27333	-6.33333	7.63704				-5	6.00639	-5	5.82	-5	6.06667								-7	-0.513333	-7	-3.77637	-7	-3.47667						-7.33	2.13001	-7.33333	2.7274	-7.33333	4.26346						-6.5	4.40867	-6.5	5.29594	-6.5	4.78667
-6	3.55742	-6	0.24	-6	1.03079				-4.7	2.59183	-4.66666	2.04333	-4.66666	2.40333								-6.5	-2.52	-6.5	-3.00678	-6.5	-1.77						-7	0.834544	-7	1.26887	-7	1.25444						-6	1.76266	-6	1.01202	-6	1.82333
-5.5	0.297626	-5.5	-2.34667	-5.5	0.815336				-4.3	0.47768	-4.33333	2.18667	-4.33333	0.636667								-6	-2.96	-6	-3.72939	-6	-3.68667						-6.5	-0.232587	-6.5	-0.291241	-6.5	0.183711						-5.5	1.37852	-5.5	0.3926	-5.5	0.883333
-5	1.33931	-5	-1.44667	-5	0.659681				-4	-0.603329	-4	-0.516667	-4	-0.153333								-5	-2.02	-5	-4.2171	-5	-2.15667						-6	-0.176847	-6	-0.145884	-6	-0.27014						-5	1.25562	-5	-0.0442993	-5	0.11
+NMDG									+NMDG													+NMDG											+NMDG											+NMDG
[Ligand]	% Binding	[Ligand]	% Binding	[Ligand]	% Binding	[Ligand]	% Binding		[Ligand]	% Binding	[Ligand]	% Binding	[Ligand]	% Binding	[Ligand]	% Binding	[Ligand]	% Binding				[Ligand]	% Binding	[Ligand]	% Binding	[Ligand]	% Binding	[Ligand]	% Binding				[Ligand]	% Binding	[Ligand]	% Binding	[Ligand]	% Binding						[Ligand]	% Binding	[Ligand]	% Binding	[Ligand]	% Binding
-11	107.453	-11	101.64	-11	100.536	-11	100.037		-10	81.3933	-9.5	94.7833	-9.5	103.637	-9.5	101.04	-9.5	97.6867				-12	90.0267	-12.5	85.7446	-12.5	104.587	-12.5	96.2193				-11.5	97.3933	-11.5	96.4882	-11.5	104.003						-11	98.83	-11	108.854	-11	97.5433
-10	107.877	-10	96.1367	-10	96.9155	-10	92.51		-9	89.76	-8.5	97.66	-8.5	100.84	-8.5	104.49	-8.5	98.2233				-11	97.17	-11.5	81.1763	-11.5	104.832	-11.5	63.3724				-10.5	95.805	-10.5	104.27	-10.5	106.883						-10	97.5167	-10	112.459	-10	96.87
-9.5	97.55	-9.5	105.697	-9.5	92.9966	-9.5	99.3067		-8	114.037	-8	90.34	-8	96.3167	-8	103.1	-8	93.57				-10	94.6433	-10.5	80.3709	-10.5	102.525	-10.5	98.5607				-10	89.1933	-10	58.3215	-10	91.3133						-9.5	97.9067	-9.5	66.8169	-9.5	74.8167
-9	105.227	-9	91.24	-9	95.4116	-9	97.87		-7.5	93.8733	-7.5	88.1967	-7.5	98.7733	-7.5	99.54	-7.5	95.0867				-9.66667	91.9867	-10	76.429	-10	96.2485	-10	93.0743				-9.66666	83.2133	-9.66666	86.6728	-9.66666	86.5667						-9	95.1733	-9	100.384	-9	96.8367
-8.5	96.1967	-8.5	94.9367	-8.5	93.8969	-8.5	94.7967		-7	65.8567	-7	93.3533	-7	103.22	-7	99.08	-7	90.89				-9.33333	82.6133	-9.5	73.8115	-9.5	97.905	-9.5	76.9891				-9.33333	75.5667	-9.33333	80.974	-9.33333	75.0633						-8.66666	87.7033	-8.66666	93.5246	-8.66666	92.8333
-8	96.0633	-8	91.5233	-8	94.7715	-8	94.8833		-6.66666	63.695	-6.66666	90.1967	-6.66666	95.93	-6.6666	102.527	-6.6666	89.42				-9	84.3767	-9	53.0415	-9	69.0195	-9	59.6488				-9	56.4633	-9	75.1985	-9	47.02						-8.33333	78.7933	-8.33333	83.3703	-8.33333	79.3967
-7.66666	101.593	-7.66666	90.9467	-7.66666	83.0709	-7.6666	95.9		-6.33333	95.71	-6.33333	84.3233	-6.33333	90.46	-6.3333	93.7567	-6.3333	86.4833				-8.66666	62.2867	-8.66666	30.1975	-8.66666	48.4941	-8.66666	40.0699				-8.66666	38.8167	-8.66666	17.5536	-8.66666	36.2433						-8	61.49	-8	49.7882	-8	60.22
-7.33333	82.3933	-7.33333	78.9533	-7.33333	76.4842	-7.3333	88.2567		-6	63.17	-6	73.8567	-6	84.2833	-6	73.1967	-6	79.1767				-8.33333	43.0733	-8.33333	20.9736	-8.33333	28.8903	-8.33333	23.4902				-8.33333	22.4567	-8.33333	18.7728	-8.33333	19.1967						-7.66666	44.75	-7.66666	36.0209	-7.66666	40.2033
-7	73.58	-7	65.9167	-7	61.909	-7	75.0967		-5.66666	49.1867	-5.66666	64.99	-5.66666	77.65	-5.6666	70.63	-5.6666	73.67				-8	18.3133	-8	8.33128	-8	14.6198	-8	12.424				-8	12.33	-8	9.37048	-8	10.9367						-7.3333	28.56	-7.33333	20.1283	-7.33333	23.1467
-6.66666	53.35	-6.66666	56.33	-6.6	45.6109	-6.6666	53.32		-5.33333	32.62	-5.33333	57.66	-5.33333	59.1033	-5.3333	56.93	-5.3333	54.37				-7.5	8.8	-7.5	1.63986	-7.5	4.13516	-7.5	3.45269				-7.66666	5.535	-7.66666	1.55126	-7.66666	5.19333						-7	13.4433	-7	6.57393	-7	13.35
-6.33333	35.1567	-6.33333	30.4167	-6.3	28.6863	-6.3333	33.1		-5	19.2467	-5	43.0667	-5	47.54	-5	46.7767	-5	42.13				-7	3.10333	-7	-2.14322	-7	-1.00893	-7	1.14177				-7.33333	2.80667	-7.33333	-0.583678	-7.33333	2.42						-6.5	4.61333	-6.5	-3.31085	-6.5	3.59667
-6	17.65	-6	20.09	-6	14.4672	-6	20.2833		-4.66666	3.31667	-4.66666	26.33	-4.66666	27.3267	-4.6666	33.48	-4.6666	28.14				-6.5	-0.553333	-6.5	-2.40498	-6.5	-5.22655	-6.5	-0.0464697				-7	0.466667	-7	-5.90569	-7	1.38333						-6	1.48333	-6	-6.16146	-6	1.09667
-5.5	8.28333	-5.5	6.96667	-5.5	5.49224	-5.5	9.59		-4.33333	3.19333	-4.33333	11.9567	-4.33333	15.2833	-4.3333	17.235	-4.3333	17.41				-6	-0.54	-6	-4.04707	-6	-3.26204	-6	-0.631127				-6.5	-0.2	-6.5	-7.13292	-6.5	-0.0433333						-5.5	1.1	-5.5	-7.0014	-5.5	0.22
-5	1.58667	-5	1.15667	-5	1.8704	-5	5.86		-4	0.69	-4	6.19667	-4	7.32333	-4	10.78	-4	9.25				-5	-1.76333	-5	-4.61979	-5	-2.29435	-5	-0.502707				-6	-0.613333	-6	-7.14825	-6	-0.436667						-5	0.0333333	-5	-7.18052	-5	-0.226667
